# Supplementary material for: Aliphatic Aldehydes in the Earth’s Crust—Remains of Prebiotic Chemistry?
Source: Life (Basel). 2022 Jun 21;12(7):925. doi: 10.3390/life12070925 (PMC9319801; doi:10.3390/life12070925)
Supplement: Supplementary file 1 [file life-12-00925-s001.zip]

Archive with 1 entries (1 files):
- life-1755745-supplementary.pdf
